# Supplementary material for: Dynamics of genetic variability in Anastrepha fraterculus (Diptera: Tephritidae) during adaptation to laboratory rearing conditions
Source: BMC Genet. 2014 Dec 1;15(Suppl 2):S14. doi: 10.1186/1471-2156-15-S2-S14 (PMC4255785; doi:10.1186/1471-2156-15-S2-S14)
Supplement: Additional file 1 — Table S1 (Additional_file1_Table1_Parreño et al. 2014.xls). Table S1. Fixation index FIS and null allele frequency at each locus for all populations (CL R1, CL R2, TW R1, TW R2) and generations (n, n+3, n+6). Bold values represent significant frequencies of null alleles after Bonferroni correction (P < 0.05). FIS values with asterisk represent significant deviations from HWE, *P < 0.05. [file 1471-2156-15-S2-S14-S1.xlsx]

## Sheet: Hoja1
Locus	CL R1			CL R2			TW R1			TW R2
	Gn	Gn+3	Gn+6	Gn	Gn+3	Gn+6	Gn	Gn+3	Gn+6	Gn	Gn+3	Gn+6
A7	0.844*	0.315	0.213	-0.074	0.659	0.254	0.121	0.426	0.005	0.191	1*	0.291
	0.1245	0.0534	0.0563	0.1045	-0.0179	0.0645	0.0673	-0.0038	0.2174	0.0673	0.0538	0.0739
A120	0.049	-0.022	0.064	0.151	0.479*	0.275	0.284	0.420*	0.091	0.059	0.442*	-0.072
	-0.0023	0.0219	0.1992	-0.0023	0.0599	0.1124	0.1573	0.0343	0.1927	0.1573	0.0191	-0.041
A102	0.207	-0.100	0.254	0.447*	0.160	0.114	0.061	0.083	0.074	0.092	-0.307	-0.156
	0.0093	0.1016	0.061	0.0093	0.17	0.0371	0.0256	0.019	-0.1115	0.0256	0.0275	-0.0643
D12	0.423	0.025	0.050	-0.149	-0.046	0.086	0.043	0.114	0.138	0.216	-0.008	-0.044
	0.0769	0.0131	-0.0233	0.0769	-0.0542	0.0267	0.0227	0.0456	-0.0074	0.0227	0.0766	-0.0241
A10	0.298	0.324	0.271	0.286	0.159	0.107	-0.136	0.323	0.475	0.149	0.028	0.610*
	0.1192	0.0893	0.0548	0.1192	0.0787	0.0341	0.0211	0.1252	0.0039	0.0211	0.047	0.1997
C103	-0.328	-0.177	0.208	0.010	0.226	0.283	0.054	0.036	0.109	-0.159	0.115	0.037
	-0.1159	0.076	0.0858	-0.1159	-0.0032	0.1121	0.0106	0.0412	0.0418	0.0106	-0.0745	0.0087
D105	0.226	0.053	0.364	0.157	0.452	0.187	0.156	0.397	-0.207	0.080	0.563	-0.068
	0.0417	0.1397	0.1151	0.0417	0.0493	0.0606	0.0835	-0.0615	0.1491	0.0835	0.0221	-0.0151
A122	0.235	0.184	0.302	0.089	0.091	0.534*	0.026	0.000	0.194	0.155	0.043	0.132
	0.0661	0.1085	0.029	0.0661	0.0304	0.1949	-0.0002	0.0698	0.0115	-0.0002	0.055	0.0494
A112	-0.024	-0.010	0.048	-0.014	0.040	0.101	0.127	-0.030	0.002	0.277	0.024	0.188
	-0.0128	0.014	0.0098	-0.0128	-0.0131	0.0385	0.0153	-0.0063	0.0025	0.0153	0.1208	0.0766
D4	0.041	0.263	-0.442	0.420	-0.659	0.363	-0.326	-0.364	-0.223	0.278	-0.238	0.344
	0.0512	-0.1572	-0.2398	0.0512	0.1459	0.1375	-0.1202	-0.0939	-0.0991	-0.1202	0.0973	0.135
